# Supplementary material for: Safety of embryo cryopreservation: insights from mid-term placental transcriptional changes
Source: Reprod Biol Endocrinol. 2024 Jul 12;22:80. doi: 10.1186/s12958-024-01241-7 (PMC11241961; doi:10.1186/s12958-024-01241-7)
Supplement: Supplementary file 1 — Supplementary Material 1 [file 12958_2024_1241_MOESM1_ESM.xlsx]

## Sheet: Fresh-ET vs NC
ART-DOWN										ART-UP
st_gene_id	gene_id	gene_symbol	fpkm_A1	fpkm_A2	fpkm_C1	fpkm_C2				st_gene_id	gene_id	gene_symbol	fpkm_A1	fpkm_A2	fpkm_C1	fpkm_C2
100000000	100000000	Gm15501	2.66	3.59	10.94	9.92	3.3376			21802	21802	Tgfa	10.6	11.99	7.3	7.76	1.5
20860	20860	Sult1e1	7	10.29	21.55	21.08	2.46559			170776	170776	Cd209c	17.54	15.11	10.99	10.73	1.50322
76571	76571	Styxl1	0.42	0.43	1.01	1.07	2.44706			20215	20215	Sag	1.17	1.15	0.81	0.73	1.50649
319229	319229	Sctr	1.12	0.81	2.55	2.07	2.39378			66972	66972	Slc25a23	6.05	6.51	4.33	4	1.5078
319930	319930	Ceacam19	0.46	0.4	1.08	0.94	2.34884			67629	67629	Spc24	4.22	4.27	2.89	2.74	1.50799
170790	170790	Mlc1	1.03	1.23	2.51	2.26	2.11062			73390	73390	Msl3l2	2.06	2.23	1.38	1.46	1.51056
319430	319430	C5ar2	2.05	2.37	4.55	4.31	2.00453			16647	16647	Kpna2	37.54	36.25	24.45	24.32	1.51302
100000000	100000000	Llph-ps2	15.44	14.39	26.48	28.58	1.84579			21345	21345	Tagln	25.85	27.76	16.28	19.11	1.51483
101434	101434	Ceacam15	39.29	44.96	79.73	70.72	1.78576			18074	18074	Nid2	39.28	37.31	23.66	26.85	1.51633
72634	72634	Tdrkh	1.94	2.29	3.98	3.4	1.74468			26896	26896	Med14	3.1	3	2	2.02	1.51741
56370	56370	Tagln3	0.55	0.6	1.02	0.96	1.72174			78914	78914	Nadsyn1	3.14	3.41	2.1	2.21	1.51972
73047	73047	Camk2n2	1.62	1.52	2.53	2.76	1.68471			17961	17961	Nat2	2.96	3.15	2.21	1.8	1.52369
56868	56868	Psg23	2762.04	2561.38	4343.92	4556.5	1.67194			57080	57080	Gtf2ird1	4.06	4.23	2.44	2.99	1.5267
227288	227288	Cxcr1	1.78	1.54	2.67	2.76	1.63554			118000000	118000000	Gm48552	3.01	3.22	2.25	1.83	1.52696
94346	94346	Tmem40	17.65	16.11	29.11	25.58	1.61996			16950	16950	Loxl3	1.71	1.65	1.12	1.08	1.52727
18441	18441	P2ry1	2.69	2.55	4.04	4.42	1.6145			77583	77583	Notum	1.42	1.33	1	0.8	1.52778
30052	30052	Pcsk1n	0.68	0.66	1.05	1.06	1.57463			13003	13003	Vcan	1.63	1.55	1.03	1.05	1.52885
73230	73230	Bmper	3.21	3.23	4.92	5.15	1.56367			20278	20278	Scnn1g	3.89	3.9	2.32	2.77	1.53045
26437	26437	Psg17	422.4	407.85	628.9	659.83	1.55222			58207	58207	Slc43a3	27.54	31.65	19.2	19.42	1.53263
218194	218194	Phactr1	35.57	40	58.19	57.72	1.53381			69270	69270	Gins1	3.97	4.37	2.49	2.95	1.53309
12819	12819	Col15a1	5.29	5.13	8.52	7.33	1.52111			17970	17970	Ncf2	6.46	7	3.97	4.78	1.53829
228550	228550	Itpka	9.35	9.16	14.72	13.33	1.5154			119000000	119000000	LOC118567551	1.56	1.55	1.05	0.97	1.5396
										17150	17150	Mfap2	10.5	9.33	6.6	6.2	1.54922
										16007	16007	Ccn1	153.5	160.63	89.33	113.4	1.5495
										74245	74245	Ctbs	4.99	4.94	3.19	3.21	1.55156
										22171	22171	Tyms	4.39	4.3	2.93	2.66	1.55456
										12925	12925	Crip1	295.06	325.83	183.67	215.68	1.55475
										72190	72190	2510009E07Rik	2.04	2.26	1.24	1.52	1.55797
										208836	208836	Fanci	1.17	1.23	0.85	0.69	1.55844
										223881	223881	Rnd1	1.57	1.44	0.9	1.03	1.55958
										64707	64707	Suv39h2	8.24	8.4	5.63	5.03	1.56098
										22153	22153	Tubb4a	84.11	81.01	56.79	47.87	1.57768
										238673	238673	Zfp367	1.24	1.21	0.83	0.72	1.58065
										94180	94180	Acsbg1	2.03	2.37	1.45	1.33	1.58273
										72780	72780	Rspo3	1.32	1.55	0.9	0.91	1.58563
										64540	64540	Tspan4	38.97	38.41	21.89	26.77	1.59022
										56190	56190	Rbm38	13.59	13.87	7.99	9.2	1.59744
										207259	207259	Zbtb7c	5.46	5.89	3.4	3.7	1.59859
										75691	75691	Anks6	1.1	1.25	0.79	0.68	1.59864
										11766	11766	Ap1g2	7.03	7.2	4.11	4.79	1.59888
										67861	67861	Akr1b10	3.76	4.08	2.33	2.56	1.60327
										27260	27260	Plek2	1.23	1.05	0.75	0.67	1.60563
										214968	214968	Sema6d	17.87	18.55	10.47	12.16	1.60937
										232086	232086	Tmem150a	256.14	267.73	174.1	150.04	1.61618
										56857	56857	Slc37a2	1.1	1.05	0.66	0.67	1.61654
										18627	18627	Per2	1.46	1.66	0.93	1	1.61658
										14629	14629	Gclc	7.75	8.16	4.37	5.45	1.62016
										18968	18968	Pola1	1.04	0.99	0.65	0.6	1.624
										12580	12580	Cdkn2c	3.59	3.98	2.32	2.33	1.62796
										58801	58801	Pmaip1	7.26	8.13	4.32	5.12	1.6303
										72865	72865	Rtl8c	32.15	37.66	22.3	20.44	1.63336
										74558	74558	Gvin1	1.37	1.56	0.88	0.91	1.63687
										15109	15109	Hal	1.47	1.4	0.85	0.9	1.64
										99681	99681	Tchh	4.41	4.47	2.4	3.01	1.64141
										68713	68713	Ifitm1	9.68	8.52	5.03	6.02	1.64706
										20533	20533	Slc4a1	4.48	5.01	3.01	2.72	1.6562
										110749	110749	Chaf1b	3.9	3.89	2.6	2.1	1.65745
										56224	56224	Tspan5	5.9	6.82	3.75	3.92	1.65841
										59027	59027	Nampt	19.53	23.1	12.5	13.16	1.66134
										14412	14412	Slc6a13	21.82	18.92	13.13	11.35	1.66422
										21335	21335	Tacc3	12.79	13.24	8.37	7.16	1.67611
										68041	68041	Mid1ip1	7.5	7.75	4.09	4.98	1.68137
										22286	22286	Utf1	4.66	4.28	2.95	2.36	1.68362
										278240	278240	Spin2c	1.56	1.58	0.8	1.06	1.68817
										18140	18140	Uhrf1	11.67	10.6	6.88	6.31	1.6884
										66442	66442	Spc25	5.36	6.31	3.47	3.43	1.6913
										118449	118449	Synpo2	1.48	1.3	0.81	0.82	1.70552
										218973	218973	Wdhd1	3.35	3.09	2.01	1.76	1.70822
										20377	20377	Sfrp1	1.88	1.64	0.98	1.08	1.70874
										22418	22418	Wnt5a	1.21	1.38	0.68	0.83	1.71523
										66197	66197	Cks2	40.19	39.94	26.34	20.24	1.72027
										12955	12955	Cryab	340.42	333.02	179.75	210.96	1.72363
										68743	68743	Anln	3.14	3.05	1.79	1.78	1.73389
										76306	76306	Slc18b1	1.22	1.28	0.77	0.67	1.73611
										67951	67951	Tubb6	34.33	30.6	17.36	19.99	1.73842
										12534	12534	Cdk1	7.13	6.51	4.04	3.8	1.7398
										83453	83453	Chrdl1	7.12	7.22	4.74	3.43	1.7552
										12236	12236	Bub1b	4.39	3.75	2.25	2.38	1.7581
										29811	29811	Ndrg2	2.61	2.24	1.22	1.53	1.76364
										17865	17865	Mybl2	6.55	5.91	3.88	3.17	1.76738
										71876	71876	Cenpu	1.05	0.93	0.57	0.55	1.76786
										14235	14235	Foxm1	3.51	3.07	1.86	1.86	1.76882
										22145	22145	Tuba4a	29.24	25.24	15.13	15.47	1.78039
										20133	20133	Rrm1	19.87	22.26	11.44	12.19	1.7829
										69656	69656	Pir	1.19	1.35	0.74	0.68	1.78873
										68612	68612	Ube2c	31.64	29.31	16.15	17.89	1.79054
										108907	108907	Nusap1	3.19	3.15	1.98	1.56	1.79096
										229841	229841	Cenpe	1.49	1.62	0.94	0.79	1.79769
										17898	17898	Myl7	4.73	4.94	2.45	2.9	1.80748
										76282	76282	Gpt	1.22	1.34	0.74	0.67	1.8156
										78004	78004	Prr15	1.29	1.49	0.69	0.84	1.81699
										12447	12447	Ccne1	7.53	6.33	4.07	3.5	1.83091
										19361	19361	Rad51	4.74	4.35	2.46	2.49	1.83636
										67647	67647	4930523C07Rik	2.47	2.64	1.23	1.55	1.83813
										100000000	100000000	Ly6c2	1.61	1.57	0.85	0.88	1.83815
										57246	57246	Tbx20	1.05	0.96	0.53	0.56	1.84404
										20878	20878	Aurka	6.76	5.76	3.36	3.42	1.84661
										51944	51944	Knstrn	4.28	3.92	2.54	1.9	1.84685
										107995	107995	Cdc20	14.63	12	7	7.3	1.86224
										14677	14677	Gnai1	2	1.8	0.96	1.08	1.86275
										12767	12767	Cxcr4	2.58	2.4	1.28	1.39	1.86517
										72415	72415	Sgo1	1.17	1.11	0.63	0.59	1.86885
										12428	12428	Ccna2	9.28	8.09	5.12	4.16	1.87177
										385658	385658	Nxpe3	1.8	1.8	0.77	1.15	1.875
										67824	67824	Nmral1	2.53	2.72	1.64	1.16	1.875
										72107	72107	Dscc1	1.22	1.35	0.71	0.66	1.87591
										29870	29870	Gtse1	2.98	2.74	1.47	1.57	1.88158
										234788	234788	Slc38a8	1.53	1.48	0.9	0.68	1.90506
										20393	20393	Sgk1	83.29	93.15	38.2	53.84	1.91699
										17345	17345	Mki67	4.86	5.74	3.01	2.51	1.92029
										78733	78733	Troap	1.83	2.21	1.12	0.98	1.92381
										52276	52276	Cdca8	11.74	9.57	5.91	5.15	1.92676
										53318	53318	Pdlim3	1.36	1.38	0.69	0.73	1.92958
										104086	104086	Cyp27a1	3.48	4.21	1.76	2.21	1.93703
										106795	106795	Tcf19	5.2	4.58	2.63	2.41	1.94048
										12362	12362	Casp1	1.62	2.03	0.96	0.91	1.95187
										74107	74107	Cep55	2.96	2.49	1.25	1.54	1.95341
										76843	76843	Dtl	1.6	1.36	0.86	0.65	1.96026
										18973	18973	Pole	1.71	1.52	0.93	0.71	1.96951
										66205	66205	Cd302	2.78	3.45	1.47	1.69	1.97152
										26909	26909	Exo1	1.51	1.49	0.81	0.71	1.97368
										12830	12830	Col4a5	1.12	1	0.61	0.46	1.98131
										101476	101476	Plekha1	44.19	44.13	22.51	22.05	1.98205
										22113	22113	Phlda2	55.11	45.66	21.9	28.57	1.99663
										14634	14634	Gli3	0.91	1.05	0.43	0.55	2
										21973	21973	Top2a	7.09	6.49	3.69	3.09	2.00295
										20648	20648	Snta1	5.99	6.81	2.65	3.69	2.01893
										51795	51795	Srpx	1.03	0.97	0.41	0.57	2.04082
										11305	11305	Abca2	2.04	1.96	0.77	1.19	2.04082
										233406	233406	Prc1	6.59	5.83	3.13	2.95	2.04276
										16551	16551	Kif11	2.03	2.24	1.12	0.95	2.0628
										67196	67196	Ube2t	3.1	2.69	1.62	1.18	2.06786
										108000	108000	Cenpf	1.17	1.44	0.58	0.68	2.07143
										67865	67865	Rgs10	4.75	4.04	2.01	2.23	2.07311
										20460	20460	Stil	1.53	1.87	0.84	0.8	2.07317
										74051	74051	Steap2	1.11	1.11	0.45	0.62	2.07477
										20877	20877	Aurkb	5.32	5.15	2.68	2.36	2.07738
										16571	16571	Kif4	2.81	2.7	1.09	1.55	2.08712
										19354	19354	Rac2	1.82	2.16	1.03	0.87	2.09474
										381318	381318	Nsl1	1.83	1.92	0.8	0.99	2.09497
										73712	73712	Dmkn	375.27	367.67	171.31	182.25	2.10131
										20345	20345	Selplg	1.72	1.92	0.74	0.99	2.10405
										12189	12189	Brca1	2.5	2.45	1.37	0.98	2.10638
										208076	208076	Pknox2	5.76	6.42	2.26	3.52	2.10727
										14727	14727	Lilr4b	1.37	1.08	0.58	0.58	2.11207
										19378	19378	Aldh1a2	2.83	2.4	1.21	1.26	2.11741
										22137	22137	Ttk	1.81	1.58	0.79	0.81	2.11875
										12442	12442	Ccnb2	9.97	9.72	4.8	4.48	2.12177
										15958	15958	Ifit2	2.47	2.58	1.11	1.27	2.12185
										11468	11468	Actg2	11.99	12.27	4.89	6.53	2.12434
										73804	73804	Kif2c	4.58	3.9	2.23	1.76	2.12531
										114000000	114000000	Lrrc70	1.22	1.2	0.61	0.52	2.14159
										268697	268697	Ccnb1	10.27	8.91	4.49	4.46	2.14302
										14609	14609	Gja1	54.48	66.41	25.31	31.08	2.14382
										11464	11464	Actc1	3.43	3.6	1.81	1.44	2.16308
										22420	22420	Wnt6	2.05	1.93	0.78	1.04	2.18681
										70061	70061	Sdr9c7	1.74	1.74	0.95	0.64	2.18868
										18817	18817	Plk1	8.45	7.52	3.84	3.45	2.19067
										69885	69885	Aunip	5.4	4.85	2.5	2.15	2.2043
										66977	66977	Nuf2	3.29	3.7	1.62	1.52	2.22612
										15945	15945	Cxcl10	2.5	2.73	1.17	1.17	2.23504
										57429	57429	Sult5a1	1.52	1.7	0.66	0.78	2.23611
										11770	11770	Fabp4	470.88	514.57	201.73	236.12	2.25066
										110033	110033	Kif22	7.91	7.08	3.66	3	2.25075
										71819	71819	Kif23	3.46	3.16	1.43	1.47	2.28276
										23925	23925	Kel	1.44	1.52	0.58	0.71	2.29457
										54392	54392	Ncapg	2.04	1.89	1.07	0.64	2.29825
										103712	103712	6330403K07Rik	6.02	6.03	2.34	2.79	2.34893
										12842	12842	Col1a1	51.52	48.18	15.99	26.41	2.35141
										12235	12235	Bub1	1.62	1.64	0.71	0.66	2.37956
										244954	244954	Prss35	6.93	6.49	1.98	3.65	2.38366
										218977	218977	Dlgap5	3.49	2.89	1.38	1.29	2.38951
										12338	12338	Capn6	2.25	2.25	0.76	1.06	2.47253
										21808	21808	Tgfb2	19.35	16.69	6.7	7.86	2.47527
										382864	382864	Colq	1.51	1.66	0.69	0.59	2.47656
										20419	20419	Shcbp1	3.11	3.44	1.42	1.21	2.49049
										16638	16638	Klra7	0.89	1.06	0.43	0.33	2.56579
										104816	104816	Aspg	14.68	16.82	7.12	5.15	2.56724
										12832	12832	Col5a2	35.55	38.5	9.83	19	2.56851
										80981	80981	Arl4d	72.67	71.56	20.66	35.33	2.576
										24004	24004	Rai2	1.12	1.2	0.32	0.58	2.57778
										13527	13527	Dtna	6.11	6.84	1.69	3.33	2.57968
										50530	50530	Mfap5	212.01	222.72	66.41	97.82	2.64708
										109212	109212	Pimreg	4.84	4.08	1.45	1.91	2.65476
										56640	56640	Klk4	64.79	70.09	18.78	31.92	2.66036
										73614	73614	Rhox13	2.05	1.87	0.87	0.6	2.66667
										13529	13529	Prl8a2	1446.56	1739.23	453.67	740.94	2.6668
										70536	70536	Qpct	12.5	12.67	2.76	6.21	2.80602
										15497	15497	Hsd3b6	3.65	4.37	1.62	1.19	2.85409
										97848	97848	Serpinb6c	2.58	3.29	1.08	0.95	2.89163
										18392	18392	Orc1	0.95	1.15	0.35	0.37	2.91667
										20568	20568	Slpi	187.46	169.64	46.74	74.72	2.94006
										15126	15126	Hba-x	397.84	453.36	149.31	136.82	2.97487
										71988	71988	Esco2	0.88	1.03	0.38	0.26	2.98438
										105298	105298	Epdr1	4.4	5.4	1.27	1.97	3.02469
										15111	15111	Hand2	19.58	24.94	5.63	8.84	3.07671
										54612	54612	Sfrp5	75.99	82.43	19.51	31.75	3.09052
										57265	57265	Fzd2	2.35	2.01	0.55	0.86	3.0922
										12554	12554	Cdh13	3.08	3.51	0.73	1.39	3.10849
										20135	20135	Rrm2	100.12	106.07	24.98	41.09	3.12078
										67092	67092	Gatm	114.26	112.38	21.87	50.4	3.13602
										320635	320635	Cyb5r2	1.04	0.85	0.24	0.36	3.15
										217653	217653	Mis18bp1	1.66	1.68	0.68	0.37	3.18095
										71325	71325	Tchhl1	5.7	6.55	1.19	2.54	3.28418
										233038	233038	Nccrp1	34.26	37.63	9.1	12.13	3.38625
										56277	56277	Tmem45a	2.42	2.73	0.73	0.71	3.57639
										58187	58187	Cldn10	9.89	8.84	3.24	1.92	3.62984
										107585	107585	Dio3	19.12	14.18	4.58	4.53	3.65532
										18667	18667	Pgr	2.7	2.74	0.45	1.03	3.67568
										387510	387510	Ifnk	1.6	2.13	0.42	0.59	3.69307
										66195	66195	Lce1g	1.18	1.49	0.35	0.33	3.92647
										63857	63857	Bco1	1.86	2.11	0.49	0.5	4.0101
										330096	330096	Shisa3	11.47	8.53	1.91	3.06	4.02414
										29818	29818	Hspb7	33.51	35.21	5.13	11.71	4.08076
										23794	23794	Adamts5	17.35	13.17	3.47	3.89	4.14674
										15135	15135	Hbb-y	1969.81	2653.81	605.1	501.64	4.17769
										268958	268958	Capn11	1.43	1.36	0.57	0.09	4.22727
										12824	12824	Col2a1	1.08	1	0.13	0.34	4.42553
										105000000	105000000	Gm39701	9.93	13.53	2.84	2.23	4.62722
										56747	56747	Sez6l	3.09	2.37	0.47	0.68	4.74783
										71995	71995	Erv3	287.92	242.05	37.81	73.8	4.74841
										57266	57266	Cxcl14	17.13	16.62	2.79	3.97	4.9926
										11752	11752	Anxa8	19.02	21.99	1.33	6.62	5.15849
										115000000	115000000	Gm42427	16.46	16.26	2.9	3.42	5.17722
										101000000	101000000	Speer4c	1.13	0.92	0.26	0.13	5.25641
										20379	20379	Sfrp4	27.58	33.11	3.63	7.45	5.47744
										16421	16421	Itgb7	6.21	4.91	0.93	1.02	5.70256
										56720	56720	Tdo2	2.03	2.23	0.17	0.51	6.26471
										15006	15006	H2-Q1	2.59	3.01	0.24	0.4	8.75
										69717	69717	Gm10499	10.63	13	0.69	1.6	10.3188
										115000000	115000000	Gm52666	10.49	15.35	0.98	1.16	12.0748
										21784	21784	Tff1	5.24	5.44	0.3	0.53	12.8675
										83433	83433	Trem2	33.1	49.07	3.88	1.9	14.2163
										68395	68395	LOC68395	1.2	1.09	0.06	0.06	19.0833
										109314	109314	Prr9	1.55	1.17	0.12	0	22.6667
										119000000	119000000	LOC118567557	29.25	41.17	0.77	0.7	47.9048
										18602	18602	Padi4	1.14	1.21	0.02	0	117.5

## Sheet: FET VS Fresh-ET
FET-up								FET-down
st_gene_id	gene_id	gene_symbol	fpkm_A1	fpkm_A2	fpkm_F1	fpkm_F2		st_gene_id	gene_id	gene_symbol	fpkm_A1	fpkm_A2	fpkm_F1	fpkm_F2
380732	380732	Milr1	0.53	0.31	1.12	1.12		68395	68395	LOC68395	1.2	1.09	0.17	0.49
218311	218311	Zfp455	0.69	0.59	0.92	1.01		76770	76770	Csta2	1.09	1.02	0.52	0.61
329324	329324	Syt14	0.65	0.74	1.04	1.06		319184	319184	H2bc12	1.22	1.06	0.54	0.45
68281	68281	4930430F08Rik	0.68	0.78	1.08	1.18		16970	16970	Lrmp	1.06	0.94	0.65	0.64
17195	17195	Mbl2	0.72	0.59	1.23	1.3		78688	78688	Nol3	1.09	1.06	0.74	0.61
112422	112422	Zfp979	0.73	0.72	1.31	1.23		71607	71607	Snx20	1.14	1.29	0.82	0.75
17969	17969	Ncf1	0.84	0.59	1.35	1.38		80794	80794	Cblc	1.38	1.19	0.74	0.73
100000000	100000000	Gm14305	1.23	1.14	1.95	2.35		78748	78748	Rassf10	1.32	1.3	0.91	0.67
100000000	100000000	Gm3604	1.66	1.76	2.55	2.61		17868	17868	Mybpc3	1.56	1.3	0.84	0.87
20684	20684	Sp100	1.78	1.92	2.61	3.03		67477	67477	Abhd15	1.43	1.33	0.99	0.84
380855	380855	Rsl1	2.07	2.09	3.25	3.01		242681	242681	Rab42	1.78	1.79	0.92	0.79
18768	18768	Pkib	3.12	2.99	4.4	4.85		71326	71326	Treml1	2.09	1.97	1.02	0.95
20957	20957	Sycp1	3.18	3.79	6.91	6.23		14205	14205	Vegfd	1.88	2.25	1.1	1.24
26900	26900	Ddx3y	3.9	4	7.71	6.84		68876	68876	Atp23	3.35	3.22	1.75	1.96
26908	26908	Eif2s3y	5.52	5.45	9.5	8.03		11459	11459	Acta1	3.04	3.39	2.03	2.1
27028	27028	Ermap	6.63	7.57	11.47	10.1		14998	14998	H2-DMa	3.49	3.25	2.05	1.98
119000000	119000000	LOC118568634	33.23	30.55	48	54.15		625599	625599	Gml	3.69	4.87	1.58	1.66
								56222	56222	Cited4	3.86	3.6	2.05	2.54
								243529	243529	H1f10	4.35	3.94	2.38	2.2
								22286	22286	Utf1	4.66	4.28	2.69	3.05
								66469	66469	Prxl2b	5.25	4.94	3.21	2.92
								75668	75668	Rasl10a	5.63	4.96	3.73	3.29
								69156	69156	Comtd1	5.17	5.72	3.34	3.45
								14276	14276	Folr2	5.87	5.34	3.44	3.22
								103712	103712	6330403K07Rik	6.02	6.03	3.22	4.12
								16840	16840	Cnmd	7.53	6.4	2.42	3.52
								101000000	101000000	Pet100	7.75	7.28	4.73	4.13
								67885	67885	Mtln	11.01	10.04	5.46	6.8
								115000000	115000000	Gm42427	16.46	16.26	8.82	6.57
								26366	26366	Ceacam10	18.79	17.14	6.99	10.07
								170776	170776	Cd209c	17.54	15.11	10.2	10.77
								57266	57266	Cxcl14	17.13	16.62	9.2	11.23
								66871	66871	Cpne8	19.45	17.73	11.65	11.14
								51801	51801	Ramp1	21.73	22.31	14.8	13.89
								66487	66487	Smim4	32.56	31.01	16.78	17.7
								381319	381319	Batf3	32.23	29.84	19.92	17
								75454	75454	Phpt1	33.26	30.37	21.83	18.62
								66373	66373	Lsm5	42.17	46.04	31.49	25.37
								68198	68198	Ndufb2	45.72	49.13	32.69	30.13
								56640	56640	Klk4	64.79	70.09	29.72	38.79
								211623	211623	Plac9a	71.55	69.58	45.72	42.38
								211151	211151	Churc1	81.04	74.13	51.38	43.12
								67427	67427	Rps20	105.36	104.97	71.8	66.9
								66377	66377	Ndufc1	130.54	145.95	77.52	82.48
								17991	17991	Ndufa2	142.32	135.85	95.81	82.67
								67126	67126	Atp5e	490.32	458.71	299.06	292.53

## Sheet: FET vs NC
FET-down								FET-up
st_gene_id	gene_id	gene_symbol	fpkm_C1	fpkm_C2	fpkm_F1	fpkm_F2		st_gene_id	gene_id	gene_symbol	fpkm_C1	fpkm_C2	fpkm_F1	fpkm_F2
67085	67085	1700024G13Rik	1.01	0.85	0	0		382913	382913	Neil2	5.63	5.7	3.61	3.93
319173	319173	H2ac10	0	0.29	8.05	8.79		14972	14972	H2-K1	624.24	580.72	415.98	385.59
119000000	119000000	LOC118568152	0.18	0.09	7.85	7.18		100000000	100000000	Llph-ps2	26.48	28.58	19.92	16.64
16483	16483	Kap	0.36	0	4.62	3.55		70134	70134	Misp3	13.97	12.89	8.65	9
23993	23993	Klk7	0.1	0.26	3.25	3.53		12352	12352	Car5a	2.68	2.42	1.66	1.69
69540	69540	Klk10	0.1	0.15	2.13	2.3		52609	52609	Cbx7	78.86	75.38	48.86	52.12
69982	69982	Spink2	0.66	0.6	10.7	10.31		66556	66556	Drap1	103.63	103.28	71.79	63.53
68616	68616	Gdpd3	0.14	0.2	2.43	2.73		67509	67509	Saysd1	6.31	5.41	3.8	3.86
119000000	119000000	LOC118567557	0.77	0.7	12.3	9.61		260299	260299	Cadm4	13.97	12.34	8.82	8.35
16433	16433	Cuzd1	0.28	0.11	3	1.96		110012	110012	Tpgs1	38.15	32.94	23.69	22.16
83433	83433	Trem2	3.88	1.9	34.7	33.27		12608	12608	Cebpb	149.76	131.65	97.26	84.04
12810	12810	Coch	16.5	40.25	299.24	363.04		211151	211151	Churc1	72.41	74.3	51.38	43.12
22409	22409	Wnt10a	0.07	0.1	0.74	1.05		79059	79059	Nme3	23.98	21.75	15.21	14.12
12873	12873	Cpa3	0.19	0.12	1.42	1.53		56222	56222	Cited4	3.46	3.76	2.05	2.54
17002	17002	Ltf	0.09	0.15	1.2	1.07		66208	66208	Nenf	159.8	143.98	100.87	92.1
433619	433619	Kprp	0.11	0.2	1.16	1.62		252837	252837	Ackr4	1.95	1.78	1.29	1.06
56720	56720	Tdo2	0.17	0.51	2.63	3.39		17991	17991	Ndufa2	145.56	137.88	95.81	82.67
16819	16819	Lcn2	0.8	1.11	9.22	6.63		73230	73230	Bmper	4.92	5.15	3.36	2.95
13615	13615	Edn2	2.23	4.01	21.41	24.65		242681	242681	Rab42	1.31	1.42	0.92	0.79
654812	654812	Angptl7	0.69	0.72	3.46	4.67		104080	104080	Nxph4	6.47	7.11	4.66	3.8
16421	16421	Itgb7	0.93	1.02	5.47	5.59		59006	59006	Myoz2	1.79	1.61	1.16	0.95
115000000	115000000	Gm52666	0.98	1.16	5.92	4.78		73047	73047	Camk2n2	2.53	2.76	1.83	1.45
56047	56047	Msln	8.06	6.61	31.33	38.62		213573	213573	Cracr2b	4.18	4.21	2.63	2.54
17195	17195	Mbl2	0.15	0.39	1.23	1.3		56295	56295	Higd1a	26.11	23.88	14.94	14.58
19215	19215	Ptgds	2	2.04	8.3	9.99		20090	20090	Rps29	1911.16	2049.16	1203.51	1097.9
78754	78754	Galnt15	0.19	0.42	1.2	1.49		381677	381677	Vgf	10.33	9.81	6.58	5.09
330096	330096	Shisa3	1.91	3.06	11.39	9.09		228550	228550	Itpka	14.72	13.33	8.3	7.88
18295	18295	Ogn	0.63	0.58	2.79	2.17		13537	13537	Dusp2	6.58	5.81	3.81	3.3
29818	29818	Hspb7	5.13	11.71	28.78	37.65		319430	319430	C5ar2	4.55	4.31	2.57	2.48
56747	56747	Sez6l	0.47	0.68	2.01	2.52		69094	69094	Tmem160	30.11	28.65	17.54	15.91
56277	56277	Tmem45a	0.73	0.71	2.55	2.95		320415	320415	Gchfr	27.16	26.71	15.8	14.77
223272	223272	Itgbl1	0.46	1.05	2.51	2.9		170790	170790	Mlc1	2.51	2.26	1.5	1.18
259277	259277	Klk8	2.14	2.44	7.98	8.21		77296	77296	Fam162b	5.91	7.1	3.68	3.49
58187	58187	Cldn10	3.24	1.92	10.46	7.77		119000000	119000000	Akap17a	11.34	10.54	6.23	5.67
14938	14938	Gzma	2.37	3.18	9.35	9.33		20860	20860	Sult1e1	21.55	21.08	11.29	10.57
23794	23794	Adamts5	3.47	3.89	10.62	14.12		12502	12502	Cd3g	1.45	1.36	0.78	0.58
12583	12583	Cdo1	19.46	34.52	84.18	95.47		56787	56787	Ascl3	1.35	1.12	0.57	0.46
18392	18392	Orc1	0.35	0.37	1.16	1.19		66117	66117	Fmc1	51.74	43.16	23.36	15.94
11519	11519	Add2	0.25	0.35	0.89	1.04		234365	234365	Yjefn3	1.23	1.14	0.58	0.37
78249	78249	Adgrf4	1.6	1.84	5.45	5.58		101544	101544	Zfp575	3.93	3.67	1.89	1.14
54612	54612	Sfrp5	19.51	31.75	73.6	84.44		100000000	100000000	Gm15501	10.94	9.92	2.12	1.89
15135	15135	Hbb-y	605.1	501.64	1542.19	1853.24
14313	14313	Fst	0.88	1.78	3.71	4.43
22287	22287	Scgb1a1	16.21	19.47	51.31	56.54
57266	57266	Cxcl14	2.79	3.97	9.2	11.23
108000000	108000000	Gm46399	1.57	1.29	4.87	3.64
57265	57265	Fzd2	0.55	0.86	2.04	2.15
76131	76131	Depdc1a	0.43	0.23	0.9	1.06
20306	20306	Ccl7	0.55	0.41	1.49	1.35
67573	67573	Loxl4	0.4	0.33	1.07	1.08
119000000	119000000	LOC118568683	3.3	5	11.26	13.12
12338	12338	Capn6	0.76	1.06	2.9	2.38
15132	15132	Hbb-bh1	4.77	5.93	13.97	16.6
15111	15111	Hand2	5.63	8.84	20.45	20.7
101000000	101000000	Trpc5os	0.54	0.6	1.78	1.46
13529	13529	Prl8a2	453.67	740.94	1532.76	1834.78
233038	233038	Nccrp1	9.1	12.13	28.98	30.81
12235	12235	Bub1	0.71	0.66	1.91	1.92
625328	625328	H3f3c	0.43	0.27	1.06	0.86
97848	97848	Serpinb6c	1.08	0.95	3.11	2.43
76293	76293	Mfap4	1.61	1.2	4.31	3.33
21808	21808	Tgfb2	6.7	7.86	17.52	21.16
104816	104816	Aspg	7.12	5.15	16.8	15.1
224171	224171	Cip2a	0.96	0.77	1.96	2.53
53627	53627	Porcn	1.95	1.45	4.33	4.48
67121	67121	Mastl	0.45	0.39	1.02	1.13
102920	102920	Cenpi	0.63	0.41	1.23	1.4
244954	244954	Prss35	1.98	3.65	6.95	7.24
18173	18173	Slc11a1	0.58	0.34	1.11	1.19
13032	13032	Ctsc	2.02	3.03	5.57	6.85
73296	73296	Rhobtb3	0.38	0.4	1.02	0.88
218977	218977	Dlgap5	1.38	1.29	2.9	3.56
68549	68549	Sgo2a	0.96	0.62	1.78	2.04
15366	15366	Hmmr	0.9	0.88	2.29	2.01
16551	16551	Kif11	1.12	0.95	2.23	2.75
20460	20460	Stil	0.84	0.8	1.98	1.91
108907	108907	Nusap1	1.98	1.56	3.84	4.49
320940	320940	Atp11c	0.59	0.46	1.3	1.16
17231	17231	Mcpt8	2.25	2.47	5.64	5.34
15958	15958	Ifit2	1.11	1.27	2.71	2.79
20266	20266	Scn1b	0.47	0.49	1.16	1.05
57246	57246	Tbx20	0.53	0.56	1.13	1.37
17345	17345	Mki67	3.01	2.51	5.96	6.64
329872	329872	Frem1	0.4	0.45	1.01	0.92
380732	380732	Milr1	0.62	0.37	1.12	1.12
105000000	105000000	Gm39701	2.84	2.23	6.22	5.25
50786	50786	Hs6st2	0.49	0.36	1.06	0.86
114000000	114000000	Lrrc70	0.61	0.52	1.18	1.37
70466	70466	Ckap2l	1.67	1.1	2.89	3.32
14727	14727	Lilr4b	0.58	0.58	1.32	1.25
26909	26909	Exo1	0.81	0.71	1.65	1.7
14609	14609	Gja1	25.31	31.08	57.74	66.37
50530	50530	Mfap5	66.41	97.82	183.04	178.02
101476	101476	Plekha1	22.51	22.05	44.58	53.34
12163	12163	Bmp8a	1.52	2.02	3.59	4.13
113846	113846	Vmn1r47	0.52	0.39	1.02	0.96
73656	73656	Ms4a6c	0.94	0.72	1.65	1.91
15201	15201	Hells	1.47	1.11	2.65	2.84
16571	16571	Kif4	1.09	1.55	2.83	2.78
12830	12830	Col4a5	0.61	0.46	1.22	1.05
12362	12362	Casp1	0.96	0.91	2.21	1.75
11770	11770	Fabp4	201.73	236.12	479.92	446.13
56419	56419	Diaph3	0.73	0.51	1.21	1.41
15405	15405	Hoxa9	1.25	1.52	2.81	3.04
110639	110639	Prps2	0.6	0.6	1.13	1.4
21973	21973	Top2a	3.69	3.09	6.64	7.6
74107	74107	Cep55	1.25	1.54	2.9	2.95
233406	233406	Prc1	3.13	2.95	6.03	6.66
109212	109212	Pimreg	1.45	1.91	3.47	3.54
19378	19378	Aldh1a2	1.21	1.26	2.57	2.58
70676	70676	Gulp1	0.72	0.55	1.41	1.23
76843	76843	Dtl	0.86	0.65	1.53	1.6
15126	15126	Hba-x	149.31	136.82	262.6	326.52
76044	76044	Ncapg2	0.89	0.66	1.6	1.59
19331	19331	Rab19	0.67	0.56	1.39	1.14
328381	328381	Sh2d4b	0.6	0.55	1.16	1.17
268949	268949	Mucl3	1.63	2.36	3.91	4.17
22137	22137	Ttk	0.79	0.81	1.65	1.59
12448	12448	Ccne2	1.39	1.22	2.65	2.62
66977	66977	Nuf2	1.62	1.52	2.86	3.42
20750	20750	Spp1	109.55	84.07	176.86	208.41
229776	229776	Cdc14a	1.83	1.2	2.99	3
12716	12716	Ckmt1	0.68	0.77	1.53	1.33
76117	76117	Arhgap15	0.74	0.86	1.48	1.66
72401	72401	Slc43a1	0.62	0.44	1.03	1.05
12662	12662	Chm	2.35	2.12	4.1	4.67
15497	15497	Hsd3b6	1.62	1.19	2.7	2.81
229841	229841	Cenpe	0.94	0.79	1.7	1.68
108000	108000	Cenpf	0.58	0.68	1.2	1.26
105000000	105000000	Gm14444	0.79	0.67	1.37	1.48
11468	11468	Actg2	4.89	6.53	11.82	10.44
73914	73914	Irak3	0.6	0.74	1.22	1.39
73804	73804	Kif2c	2.23	1.76	3.67	4.1
80796	80796	Calm4	3.4	3.01	5.66	6.81
16401	16401	Itga4	0.55	0.54	1.12	1
73712	73712	Dmkn	171.31	182.25	335.61	351.25
12390	12390	Cav2	2.08	1.51	3.39	3.58
16178	16178	Il1r2	19.48	21.5	40.52	38.86
12189	12189	Brca1	1.37	0.98	2.11	2.41
14677	14677	Gnai1	0.96	1.08	1.77	2.14
59027	59027	Nampt	12.5	13.16	22.64	26.4
27360	27360	Add3	5.44	6.37	10.29	12.26
105000000	105000000	Gm40881	2.54	1.9	4.13	4.34
68743	68743	Anln	1.79	1.78	3.3	3.5
70099	70099	Smc4	6.8	5.64	10.85	12.83
17752	17752	Mt4	2.13	1.8	3.84	3.63
216961	216961	Coro6	1.48	1.46	2.96	2.62
110033	110033	Kif22	3.66	3	6.07	6.57
57429	57429	Sult5a1	0.66	0.78	1.35	1.38
68659	68659	Gask1b	0.89	0.92	1.6	1.82
53318	53318	Pdlim3	0.69	0.73	1.22	1.45
13992	13992	Khdrbs3	3.05	3.03	5.28	6.15
69885	69885	Aunip	2.5	2.15	4.4	4.34
268697	268697	Ccnb1	4.49	4.46	7.96	8.86
75747	75747	Sesn3	1.37	1.82	3.04	2.95
112422	112422	Zfp979	0.71	0.65	1.31	1.23
73254	73254	Ccdc18	0.62	0.43	1.02	0.94
71819	71819	Kif23	1.43	1.47	2.82	2.59
119000000	119000000	LOC118568284	0.94	0.96	1.59	1.95
231506	231506	Lin54	1.94	1.75	3.47	3.4
17750	17750	Mt2	683.45	821.4	1326.14	1462.3
70385	70385	Spdl1	1.16	0.79	1.76	1.85
14129	14129	Fcgr1	0.65	0.46	1.01	1.04
83453	83453	Chrdl1	4.74	3.43	7.69	7.39
20878	20878	Aurka	3.36	3.42	5.58	6.87
18973	18973	Pole	0.93	0.71	1.61	1.4
237082	237082	Nxt2	0.86	0.65	1.4	1.37
13605	13605	Ect2	1.17	1.4	2.15	2.55
108912	108912	Cdca2	1.19	1.12	2.01	2.21
75013	75013	Ct55	10.84	9.44	17.36	19.65
119000000	119000000	LOC118567551	1.05	0.97	1.85	1.83
11464	11464	Actc1	1.81	1.44	3.18	2.74
237877	237877	Atad5	1.18	1.17	2.27	2.01
20377	20377	Sfrp1	0.98	1.08	1.92	1.83
115000000	115000000	LOC115488029	2.45	3.13	4.77	5.38
73124	73124	Golim4	1.95	2.02	3.53	3.67
67647	67647	4930523C07Rik	1.23	1.55	2.37	2.67
101000000	101000000	Gm14440	2.44	2.84	4.75	4.81
71436	71436	Flrt3	2.5	2.25	4.14	4.45
22634	22634	Plagl1	41.92	40.01	73.74	74.34
100000000	100000000	Gm3604	1.44	1.42	2.55	2.61
23834	23834	Cdc6	0.9	1.03	1.76	1.72
11306	11306	Abcb7	1.14	1.04	1.86	2.06
22446	22446	Xlr3c	1.09	1.47	2.42	2.18
108686	108686	Ccdc88a	0.99	0.87	1.56	1.77
240255	240255	Ythdc2	0.87	0.89	1.7	1.45
237500	237500	Tmtc3	2.73	2.88	4.55	5.49
101000000	101000000	Gm15246	0.57	0.51	1.04	0.89
108000000	108000000	Gm11703	9.42	11.34	19.01	18.08
72568	72568	Lin9	1.12	1.12	1.94	2.06
22709	22709	Zfp51	3.22	2.7	4.99	5.54
12428	12428	Ccna2	5.12	4.16	7.67	8.82
100000000	100000000	Zfp955b	1.7	1.54	2.95	2.8
100000000	100000000	Gm10509	0.94	0.94	1.58	1.75
22698	22698	Zfp39	0.79	0.87	1.35	1.59
210544	210544	Tbc1d31	0.96	0.98	1.54	1.87
105000000	105000000	AB010352	0.62	0.6	1.1	1.04
51869	51869	Rif1	0.98	0.74	1.44	1.57
118449	118449	Synpo2	0.81	0.82	1.42	1.43
15425	15425	Hoxc6	0.56	0.75	1.12	1.17
77574	77574	Tcaf1	1.86	2.19	3.56	3.51
381236	381236	Lipo3	1.74	1.84	2.95	3.29
72404	72404	Wdr44	1.41	1.47	2.65	2.36
69706	69706	Lrr1	0.73	0.61	1.11	1.22
627049	627049	Zfp800	2.09	2.18	3.35	4.04
29870	29870	Gtse1	1.47	1.57	2.56	2.7
236790	236790	Ints6l	2.94	3.58	5.35	5.92
19258	19258	Ptpn4	1.07	0.91	1.58	1.84
77041	77041	Arsk	2.5	2.09	4.05	3.86
67865	67865	Rgs10	2.01	2.23	3.31	3.97
56297	56297	Arl6	2.14	2.1	3.53	3.74
668620	668620	Zfp936	0.94	1.07	1.71	1.73
74558	74558	Gvin1	0.88	0.91	1.49	1.57
11677	11677	Akr1b3	15.68	15.76	28.55	25.18
113000000	113000000	Shld3	1.01	1.06	1.84	1.69
12236	12236	Bub1b	2.25	2.38	3.68	4.2
225861	225861	Snx32	1.12	1.41	2.03	2.27
58237	58237	Nkain4	1.53	1.12	2.27	2.23
70218	70218	Kif18b	1.04	0.79	1.58	1.52
119000000	119000000	LOC118567355	0.9	0.81	1.34	1.55
22700	22700	Zfp40	1.19	0.9	1.74	1.77
626870	626870	Gm11992	1.5	1.26	2.19	2.44
338362	338362	Ust	0.61	0.69	1.01	1.17
234463	234463	Tmem184c	7.58	6.06	11.5	11.35
77200	77200	5430403G16Rik	0.7	0.62	1.13	1.08
56758	56758	Mbnl1	4.12	3.79	6.69	6.51
12442	12442	Ccnb2	4.8	4.48	7.6	7.87
77117	77117	Zfp934	1.95	1.71	3.02	3.06
19348	19348	Kif20a	2.42	2.78	3.97	4.66
210808	210808	Lacc1	1.28	1.47	2.16	2.4
12558	12558	Cdh2	0.94	0.95	1.48	1.64
230376	230376	Haus6	1.73	1.58	2.61	2.84
494468	494468	Armcx5	1.33	1.3	2.01	2.31
231503	231503	Tmem150c	0.84	0.78	1.37	1.29
14943	14943	Gzmf	176.24	180.85	299.81	286.34
73173	73173	Pcdh18	1.6	1.31	2.27	2.5
105203	105203	Tasor2	3.6	3.81	5.62	6.51
381318	381318	Nsl1	0.8	0.99	1.47	1.46
218973	218973	Wdhd1	2.01	1.76	3.04	3.13
269823	269823	Pon3	1.53	1.93	2.68	2.98
20873	20873	Plk4	2.42	2.55	4.1	4.03
19362	19362	Rad51ap1	1.57	1.58	2.4	2.74
52033	52033	Pbk	2.37	1.94	3.72	3.31
15251	15251	Hif1a	21.12	21.93	33.93	36.27
11856	11856	Arhgap6	1.03	0.86	1.59	1.49
225289	225289	AW554918	1.04	0.87	1.62	1.49
20128	20128	Trim30a	1.5	1.21	2.3	2.11
171285	171285	Havcr2	2.62	3.21	4.63	4.85
319758	319758	Rfx7	2.56	2.54	3.96	4.31
18817	18817	Plk1	3.84	3.45	5.68	6.14
21957	21957	Tnnt3	3.43	2.89	4.75	5.47
381823	381823	Apold1	0.76	0.62	1.09	1.14
20687	20687	Sp3	21.53	20.87	32.43	35.97
18798	18798	Plcb4	3.83	3.35	5.64	5.94
14745	14745	Lpar1	10.69	12.95	18.22	19.79
22612	22612	Yes1	6.95	6.6	10.71	11.05
80287	80287	Apobec3	1.32	1.57	2.42	2.22
27401	27401	Skp2	2.98	2.91	4.44	5.01
207474	207474	Kctd12b	4.42	4.07	7.08	6.53
26934	26934	Racgap1	3.21	3	4.66	5.26
192216	192216	Tmem47	0.64	0.62	0.99	1.02
407823	407823	Baz2b	1.42	1.64	2.34	2.54
99543	99543	Olfml3	4.73	4.76	7.99	7.14
68612	68612	Ube2c	16.15	17.89	26.18	28.03
52397	52397	Zfp644	4.74	4.13	7.18	6.94
19878	19878	Rock2	13.57	13.65	19.92	23.35
26896	26896	Med14	2	2.02	3.34	3.05
16573	16573	Kif5b	8.04	8.67	12.3	14.18
22589	22589	Atrx	4.76	3.87	6.77	6.9
18968	18968	Pola1	0.65	0.6	0.94	1.04
76306	76306	Slc18b1	0.77	0.67	1.07	1.21
14629	14629	Gclc	4.37	5.45	7.46	8.08
236451	236451	Phf11b	1.29	1.55	2.15	2.34
217593	217593	Slc25a21	0.96	0.96	1.6	1.43
109676	109676	Ank2	1.13	1.11	1.76	1.76
20349	20349	Sema3e	8.08	9.27	12.75	14.51
545471	545471	Zfp345	1.31	1.32	1.98	2.15
78914	78914	Nadsyn1	2.1	2.21	3.34	3.42
16647	16647	Kpna2	24.45	24.32	35.58	40.91
11622	11622	Ahr	0.93	1.01	1.45	1.59
17218	17218	Mcm5	5.07	4.61	7.57	7.59
224170	224170	Dzip3	1.15	0.99	1.6	1.75
19893	19893	Rpgr	1.14	1.13	1.66	1.89
242362	242362	Manea	2.17	1.98	3.09	3.4
99929	99929	Tiparp	5.91	6.93	9.69	10.38
22215	22215	Ube3a	4.12	4.02	6.11	6.61
69188	69188	Kmt2e	3.27	4.09	5.57	5.93
218503	218503	Fcho2	8.41	7.86	11.89	13.52
244879	244879	Npat	3.86	4.04	6.18	6.14
17260	17260	Mef2c	0.85	0.85	1.24	1.41
104806	104806	Fancm	1.01	0.84	1.44	1.44
216618	216618	Cfap36	12.68	10.3	18.51	17.23
100000000	100000000	Zfp729b	1.68	1.58	2.49	2.58
18519	18519	Kat2b	4.64	4.99	7.14	7.83
14773	14773	Grk5	2.2	2.55	3.44	3.94
100000000	100000000	Gm14295	8.32	7.44	12.8	11.66
12580	12580	Cdkn2c	2.32	2.33	3.63	3.58
101000000	101000000	Gm29758	5.52	4.6	8.19	7.5
94246	94246	Arid4b	6.18	5.18	8.62	8.99
14941	14941	Gzmd	236.23	265.72	394.58	382.79
12534	12534	Cdk1	4.04	3.8	6.12	6.02
21778	21778	Tex9	0.78	0.94	1.38	1.28
16180	16180	Il1rap	1.52	1.65	2.29	2.61
216238	216238	Eea1	4.98	5.55	7.72	8.55
83946	83946	Phip	1.51	1.32	2.05	2.31
101000000	101000000	Gm21119	3.52	3.3	4.99	5.51
12367	12367	Casp3	2.63	2.3	3.56	4.03
17216	17216	Mcm2	7.18	7.47	10.74	11.8
434179	434179	Zfp975	2.59	2.27	3.69	3.78
74245	74245	Ctbs	3.19	3.21	4.87	4.96
213011	213011	Zfp583	1.76	1.78	2.63	2.8
72486	72486	Obi1	1	0.86	1.47	1.38
58186	58186	Rad18	1.23	1.12	1.69	1.91
235559	235559	Topbp1	6.82	6.73	9.7	11.04
68187	68187	Fam135a	4.98	4.36	7.31	6.98
14068	14068	F7	0.82	0.71	1.14	1.2
21335	21335	Tacc3	8.37	7.16	11.19	12.54
14944	14944	Gzmg	184.44	198.96	291.81	292.61
381644	381644	Cep135	0.85	0.97	1.32	1.45
20425	20425	Shmt1	2.43	2.77	4.04	3.86
22689	22689	Zfp27	2.57	2.56	4.03	3.76
94180	94180	Acsbg1	1.45	1.33	2.06	2.16
15950	15950	Ifi203	0.88	0.94	1.43	1.33
103000000	103000000	Gm10130	2.72	2.26	3.73	3.82
78733	78733	Troap	1.12	0.98	1.63	1.55
20163	20163	Rsu1	49.43	42.89	67.44	72.24
57258	57258	Xpo4	1.7	1.89	2.7	2.72
56193	56193	Plek	1.32	1.25	1.86	2.02
71900	71900	Tmem106b	9.14	9.42	13.14	14.87
270118	270118	Maml2	1.2	1.12	1.8	1.7
71790	71790	Anxa9	5.98	5.05	8.63	8.01
19411	19411	Rarg	5.21	4.95	7.67	7.64
69726	69726	Smyd3	3.49	3.08	5	4.9
235534	235534	Pxylp1	1.23	1.08	1.69	1.79
21417	21417	Zeb1	2.44	2.86	3.9	4.07
14934	14934	Gypa	2.24	2.55	3.68	3.52
218850	218850	Tasor	3.51	3.17	4.76	5.28
320209	320209	Ddx11	1.16	1.01	1.65	1.61
50790	50790	Acsl4	8.63	8.87	12.23	14.03
17480	17480	Mpl	0.67	0.71	1.06	1.01
